# Supplementary material for: Depression Dimensions: Integrating Clinical Signs and Symptoms from the Perspectives of Clinicians and Patients
Source: PLoS One. 2015 Aug 27;10(8):e0136037. doi: 10.1371/journal.pone.0136037 (PMC4552383; doi:10.1371/journal.pone.0136037)
Supplement: S1 File — (XLS) [file pone.0136037.s001.xls]

## Sheet: Scree plot
	Eigenvalues
	10.605
	6.108
	4.293
	2.532
	2.359
	2.211
	2.118
	1.796
	1.604
	1.548
	1.363
	1.193
	1.133
	1.079
	1.017
	0.999
	0.967
	0.895
	0.845
	0.83
	0.78
	0.725
	0.705
	0.674
	0.638
	0.599
	0.584
	0.565
	0.553
	0.527
	0.515
	0.481
	0.455
	0.421
	0.384
	0.358
	0.349
	0.325
	0.288
	0.265
	0.239
	0.234
	0.221
	0.194
	0.19
	0.15
	0.122
	0.114
	0.106
	0.073
	0.024
	-0.009
	-0.013
	-0.104
	-0.303
	-0.923

## Sheet: Full
Item	Item dimension (Uhrer / Parker)	Item content	Factor 1	Factor 2		Factor 1	Factor 2	Factor 3		Factor 1	Factor 2	Factor 3	Factor 4		Factor 1	Factor 2	Factor 3	Factor 4	Factor 5		Factor 1	Factor 2	Factor 3	Factor 4	Factor 5	Factor 6		Factor 1	Factor 2	Factor 3	Factor 4	Factor 5	Factor 6	Factor 7		Factor 1	Factor 2	Factor 3	Factor 4	Factor 5	Factor 6	Factor 7	Factor 8		Factor 1	Factor 2	Factor 3	Factor 4	Factor 5
HAM1	Mood	depressed mood	0.425	0.392		0.446	0.381	0.312		0.456	0.31	0.307	0.194		0.449	0.306	0.295	-0.028	0.269		0.427	0.347	0.226	0.298	0.124	0.144		0.424	0.158	0.313	0.227	0.29	0.007	0.236		0.146	0.426	0.327	0.229	0.291	-0.081	0.29	0.021		0.472	0.071	0.259	0.268	0.141
HAM2	Pessimism	feelings of guilt	0.029	0.298		0.04	0.107	0.295		0.055	0.124	0.31	-0.133		0.054	0.089	0.314	0.154	-0.041		0.056	0.029	0.007	0.326	-0.237	0.145		0.047	0.076	0.143	0.043	0.327	0.018	-0.289		-0.051	0.071	0.139	0.035	0.294	-0.039	-0.124	0.395		0.068	0.02	0.165	0.295	-0.081
HAM3	Mood	suicide	0.216	0.587		0.233	0.286	0.566		0.236	0.257	0.567	0.142		0.223	0.242	0.559	-0.095	0.314		0.212	0.229	0.374	0.562	-0.042	0.058		0.203	0.003	0.214	0.374	0.563	0.102	0.202		0.026	0.211	0.208	0.373	0.562	0.094	0.202	0.02		0.249	-0.06	0.16	0.542	0.27
HAM4	Sleep	insomnia early	0.034	0.204		0.033	0.072	0.21		0.028	0.068	0.207	0.088		0.036	-0.014	0.173	0.248	0.153		0.029	-0.011	0.065	0.17	0.114	0.331		0.013	0.307	-0.012	0.082	0.164	0.138	0.043		0.335	0.02	0.092	0.073	0.161	0.078	0.075	0.078		0.037	0.36	0.057	0.166	0.099
HAM5	Sleep	insomnia middle	0.093	0.297		0.098	0.211	0.272		0.092	0.186	0.267	0.189		0.111	0.039	0.196	0.461	0.3		0.098	0.023	0.178	0.194	0.101	0.604		0.071	0.489	0.046	0.2	0.184	0.331	0.047		0.56	0.083	0.197	0.191	0.174	0.221	0.169	0.187		0.108	0.629	0.125	0.179	0.241
HAM6	Sleep	insomnia late	0.077	0.243		0.079	0.2	0.216		0.07	0.172	0.207	0.233		0.087	0.046	0.129	0.498	0.307		0.075	0.01	0.199	0.129	0.048	0.627		0.048	0.499	0.062	0.23	0.119	0.33	-0.065		0.537	0.066	0.204	0.226	0.098	0.18	0.117	0.293		0.085	0.621	0.153	0.108	0.186
HAM7	Interest-activity	work and activities	0.367	0.369		0.381	0.162	0.367		0.38	0.097	0.358	0.141		0.37	0.118	0.366	-0.194	0.238		0.365	0.147	0.266	0.364	0.096	-0.071		0.366	-0.029	0.09	0.256	0.361	-0.048	0.267		0.006	0.364	0.083	0.255	0.373	-0.039	0.151	-0.161		0.383	-0.088	0.041	0.368	0.025
HAM8	none	psychomotor retardation	0.873	0.062		0.869	0.013	0.089		0.864	-0.157	0.058	0.179		0.866	-0.133	0.067	-0.135	0.175		0.874	-0.089	0.144	0.055	0.158	-0.007		0.873	0.099	-0.071	0.153	0.051	-0.136	-0.019		0.085	0.871	-0.064	0.149	0.054	-0.129	-0.101	-0.064		0.865	0.033	-0.071	0.067	-0.147
HAM9	Anxiety	agitation	-0.278	0.373		-0.114	0.761	-0.05		-0.067	0.797	-0.006	-0.034		-0.088	0.823	0.005	-0.027	-0.077		-0.129	0.787	0.024	0.044	-0.353	-0.042		-0.121	-0.249	0.819	0.008	0.047	0.178	0.049		-0.345	-0.106	0.689	0.036	0.045	0.195	0.304	0.137		-0.119	-0.243	0.686	0.028	0.172
HAM10	Anxiety	anxiety psychological	0.025	0.289		0.08	0.575	0.071		0.099	0.571	0.084	0.163		0.095	0.547	0.049	0.184	0.174		0.056	0.548	0.105	0.066	0	0.313		0.049	0.219	0.552	0.112	0.058	0.143	0.116		0.164	0.06	0.606	0.122	0.062	0.108	0.241	0.06		0.081	0.191	0.573	0.053	0.199
HAM11	Anxiety	anxiety somatic	0.084	0.1		0.091	0.099	0.08		0.087	0.079	0.074	0.111		0.091	0.039	0.051	0.079	0.148		0.082	0.074	0.048	0.043	0.177	0.188		0.076	0.245	0.049	0.056	0.037	-0.038	0.085		0.229	0.074	0.175	0.056	0.053	-0.013	-0.091	-0.179		0.092	0.16	0.173	0.058	0.023
HAM12	Appetite	GI symptoms	0.296	0.417		0.301	0.24	0.404		0.252	0.108	0.316	0.643		0.252	0.076	0.256	-0.178	0.716		0.249	0.072	0.711	0.242	0.159	0.156		0.242	0.215	0.048	0.716	0.236	-0.087	0.12		0.215	0.242	0.158	0.721	0.247	-0.022	-0.051	-0.152		0.268	0.069	0.138	0.26	-0.01
HAM13	Interest-activity	general somatic symptoms	0.142	0.186		0.134	-0.049	0.239		0.12	-0.073	0.225	0.12		0.124	-0.104	0.212	0.012	0.187		0.122	-0.034	0.067	0.196	0.335	0.137		0.116	0.279	-0.119	0.071	0.188	-0.106	0.25		0.312	0.107	0.014	0.059	0.208	-0.111	0.027	-0.243		0.135	0.222	-0.024	0.214	-0.051
HAM14	Interest-activity	genital symptoms	-0.027	0.327		-0.026	0.069	0.342		-0.046	0.073	0.325	0.242		-0.045	0.028	0.294	0.008	0.335		-0.061	0.148	0.143	0.264	0.511	0.209		-0.071	0.446	0.016	0.158	0.252	-0.251	0.361		0.406	-0.08	0.179	0.132	0.265	-0.439	0.24	-0.13		0.02	0.191	0.112	0.224	0.103
HAM15	Anxiety	hypochondriasis	0.07	0.114		0.072	0.02	0.122		0.074	0.011	0.122	0.007		0.083	-0.059	0.101	0.248	0.05		0.076	-0.02	-0.125	0.091	0.239	0.35		0.06	0.463	-0.021	-0.095	0.083	-0.08	-0.039		0.397	0.067	0.2	-0.111	0.096	-0.036	-0.268	-0.132		0.077	0.372	0.224	0.118	-0.089
HAM16	Appetite	weight loss	0.223	0.335		0.22	0.232	0.32		0.137	0.09	0.204	0.809		0.139	0.062	0.128	-0.222	0.832		0.141	0.021	0.877	0.113	0.069	0.132		0.134	0.148	0.023	0.884	0.108	-0.067	0.003		0.144	0.134	0.073	0.877	0.101	-0.066	0.006	0.051		0.156	0.036	0.053	0.112	-0.048
HAM17	none	insight	0.134	-0.069		0.113	-0.178	-0.016		0.048	-0.105	-0.057	0.34		0.04	0.085	0.002	-0.505	0.044		0.029	0.175	0.005	-0.013	0.279	-0.37		0.042	-0.086	0.075	0.016	-0.012	-0.425	0.11		-0.168	0.036	-0.004	-0.008	-0.016	-0.445	0.188	0.032		0.001	-0.066	0.002	0.023	-0.617
CORE1	Non-interactiveness	non-interactiveness	0.656	0.394		0.67	0.448	0.297		0.686	0.341	0.293	0.181		0.676	0.383	0.301	-0.153	0.226		0.652	0.443	0.232	0.308	0.095	-0.029		0.655	-0.07	0.327	0.2	0.298	0.143	0.496		0.053	0.647	0.21	0.212	0.304	0.009	0.618	-0.031		0.658	0.081	0.093	0.295	0.06
CORE2	Retardation	facial immobility	0.774	0.291		0.781	0.118	0.31		0.779	-0.025	0.289	0.176		0.778	-0.015	0.294	-0.12	0.245		0.779	0.023	0.233	0.287	0.134	0.031		0.778	0.101	0.002	0.236	0.278	-0.062	0.134		0.123	0.778	0.012	0.23	0.283	-0.084	0.052	-0.067		0.785	0.064	-0.018	0.292	-0.055
CORE3	Retardation	postural slumping	0.367	0.246		0.397	0.301	0.167		0.413	0.236	0.169	0.07		0.409	0.23	0.167	0.045	0.105		0.396	0.237	0.075	0.174	-0.005	0.15		0.39	0.146	0.272	0.09	0.17	0	-0.041		0.067	0.404	0.342	0.093	0.18	0.074	-0.128	-0.056		0.394	0.067	0.377	0.199	-0.017
CORE4	Non-interactiveness	non-reactivity	0.71	0.441		0.736	0.35	0.382		0.747	0.226	0.372	0.18		0.74	0.236	0.376	-0.097	0.263		0.725	0.275	0.245	0.377	0.099	0.083		0.723	0.123	0.263	0.251	0.37	-0.048	0.176		0.097	0.729	0.265	0.248	0.372	-0.101	0.171	0.003		0.747	0.047	0.222	0.371	-0.019
CORE5	Agitation	facial apprehension	0.159	0.415		0.233	0.756	0.139		0.265	0.723	0.157	0.177		0.259	0.691	0.117	0.237	0.216		0.212	0.686	0.132	0.14	-0.025	0.405		0.202	0.3	0.72	0.148	0.131	0.131	0.066		0.178	0.222	0.804	0.163	0.139	0.133	0.16	0.048		0.253	0.161	0.784	0.123	0.278
CORE6	Retardation	delayed verbal responses	0.862	0.118		0.866	0.124	0.111		0.869	-0.042	0.088	0.157		0.87	-0.03	0.092	-0.06	0.172		0.87	0.028	0.11	0.085	0.167	0.07		0.876	0.139	0.003	0.109	0.072	-0.031	0.108		0.171	0.874	0.03	0.109	0.084	-0.019	0.011	-0.147		0.874	0.121	-0.001	0.093	-0.017
CORE7	Non-interactiveness	shortened verbal responses	0.826	0.227		0.832	0.205	0.206		0.842	0.05	0.203	0.004		0.841	0.041	0.211	0.069	0.077		0.839	0.024	0.136	0.22	-0.132	0.09		0.833	-0.012	0.057	0.131	0.212	0.22	0.015		0.066	0.841	0.007	0.136	0.205	0.197	0.072	0.086		0.824	0.12	-0.019	0.215	0.093
CORE8	Non-interactiveness	inattentiveness	0.501	0.184		0.509	0.413	0.069		0.53	0.33	0.072	0.096		0.521	0.369	0.075	-0.054	0.092		0.496	0.429	0.063	0.084	0.081	0.009		0.498	-0.065	0.307	0.011	0.068	0.209	0.496		0.098	0.482	0.22	0.024	0.082	0.123	0.575	-0.141		0.49	0.131	0.114	0.069	0.196
CORE9	Agitation	facial agitation	-0.126	0.419		-0.05	0.78	0.082		-0.015	0.802	0.113	0.102		-0.024	0.757	0.067	0.318	0.137		-0.077	0.732	0.04	0.098	-0.074	0.448		-0.091	0.291	0.764	0.055	0.09	0.205	0.057		0.172	-0.074	0.873	0.07	0.105	0.244	0.126	-0.002		-0.047	0.175	0.864	0.089	0.351
CORE10	Retardation	bodily immobility	0.722	0.189		0.727	0.038	0.219		0.728	-0.092	0.205	0.064		0.729	-0.084	0.221	-0.065	0.106		0.736	-0.074	0.114	0.217	0.021	0.025		0.733	0.064	-0.038	0.129	0.217	-0.044	-0.069		0.045	0.742	-0.033	0.125	0.215	0	-0.147	0.002		0.721	0.052	-0.013	0.241	-0.163
CORE11	Agitation	motor agitation	-0.298	0.511		-0.106	0.849	0.05		-0.06	0.881	0.094	0.016		-0.08	0.895	0.107	-0.028	0.001		-0.127	0.864	0.076	0.144	-0.3	0.022		-0.125	-0.144	0.905	0.077	0.149	0.091	0.031		-0.299	-0.105	0.805	0.099	0.141	0.079	0.309	0.207		-0.104	-0.214	0.803	0.122	0.117
CORE12	Non-interactiveness	poverty of associations	0.711	0.174		0.714	0.284	0.124		0.726	0.161	0.121	0.07		0.724	0.17	0.123	0.041	0.093		0.711	0.178	0.13	0.135	-0.074	0.073		0.708	-0.051	0.146	0.106	0.12	0.303	0.199		0.096	0.707	0.06	0.114	0.119	0.227	0.322	0.052		0.684	0.206	0.003	0.13	0.087
CORE13	Retardation	slowed movement	0.859	0.071		0.842	-0.197	0.182		0.815	-0.341	0.119	0.402		0.821	-0.294	0.142	-0.367	0.317		0.837	-0.17	0.157	0.103	0.547	-0.054		0.819	0.345	-0.213	0.195	0.1	-0.461	-0.03		0.244	0.817	-0.101	0.167	0.107	-0.468	-0.247	-0.126		0.831	0.109	-0.076	0.135	-0.421
CORE14	Agitation	verbal stereotypy	0.094	0.376		0.121	0.637	0.175		0.151	0.639	0.201	0.063		0.134	0.647	0.189	0.064	0.109		0.084	0.689	0.08	0.213	0.039	0.133		0.058	-0.029	0.599	0.038	0.206	0.331	0.591		0.117	0.043	0.529	0.061	0.215	0.186	0.802	-0.035		0.081	0.153	0.4	0.18	0.412
CORE15	Retardation	delayed motor activity	0.725	0.138		0.725	-0.013	0.18		0.726	-0.166	0.16	0.091		0.729	-0.169	0.17	-0.054	0.13		0.732	-0.075	-0.002	0.152	0.305	0.104		0.735	0.254	-0.138	0.003	0.14	-0.119	0.167		0.277	0.728	-0.035	-0.008	0.163	-0.106	-0.078	-0.277		0.737	0.181	-0.049	0.18	-0.073
CORE16	Non-interactiveness	talk impaired spontaneity	0.846	0.254		0.85	0.202	0.244		0.855	0.051	0.234	0.072		0.854	0.055	0.243	0.002	0.129		0.848	0.071	0.165	0.247	-0.024	0.059		0.848	0.004	0.046	0.154	0.237	0.19	0.152		0.116	0.85	-0.015	0.154	0.232	0.11	0.208	0.059		0.836	0.175	-0.064	0.245	0.004
CORE17	Retardation	slowing of speech	0.888	0.023		0.88	-0.051	0.065		0.874	-0.224	0.033	0.153		0.879	-0.209	0.046	-0.112	0.142		0.89	-0.165	0.086	0.03	0.176	0.024		0.882	0.159	-0.116	0.104	0.03	-0.189	-0.157		0.092	0.886	-0.079	0.098	0.03	-0.161	-0.263	-0.026		0.88	0.023	-0.059	0.044	-0.157
CORE18	Agitation	stereotyped movement	-0.6	0.301		-0.445	0.899	0.016		-0.214	0.823	0.15	-1035		-0.22	0.51	-0.004	1537	-0.279		-0.17	0.188	0.039	0.1	-1264	1022		-0.146	-0.217	0.452	-0.067	0.063	1911	0.069		0.173	-0.126	0.401	0.052	0.049	1917	0.337	0.101		-0.149	0.279	0.265	-0.012	1577
BDIQ1	none	feelings of sadness	0.157	0.645		0.174	0.176	0.656		0.178	0.166	0.662	0.021		0.168	0.133	0.661	-0.008	0.223		0.158	0.146	0.225	0.663	0.071	0.112		0.143	0.102	0.09	0.225	0.663	0.093	0.299		0.156	0.149	0.144	0.217	0.67	0.087	0.189	-0.082		0.185	0.082	0.09	0.662	0.197
BDIQ2	Pessimism	hopelesness	0.046	0.529		0.049	-0.003	0.58		0.045	0.011	0.584	-0.015		0.037	-0.012	0.59	-0.05	0.159		0.034	0.027	0.125	0.585	0.18	0.048		0.021	0.123	-0.056	0.126	0.585	-0.02	0.306		0.172	0.021	0.019	0.111	0.596	-0.03	0.132	-0.145		0.057	0.08	-0.027	0.592	0.082
BDIQ3	Pessimism	feelings of failure	0.116	0.652		0.128	0.072	0.686		0.136	0.079	0.693	-0.083		0.128	0.044	0.706	0.034	0.107		0.126	0.049	0.093	0.707	0.052	0.122		0.107	0.171	0.042	0.12	0.708	-0.018	0.112		0.141	0.121	0.116	0.102	0.703	-0.03	0.024	0.052		0.15	0.095	0.095	0.703	0.04
BDIQ4	Interest-activity	anedonia	-0.045	0.443		-0.037	-0.017	0.487		-0.039	0.013	0.496	-0.076		-0.045	-0.01	0.506	-0.014	0.072		-0.045	0	0.066	0.504	0.066	0.036		-0.058	0.071	-0.039	0.073	0.506	0.008	0.166		0.092	-0.053	0.018	0.063	0.51	0.036	0.035	-0.07		-0.039	0.057	-0.002	0.514	0.019
BDIQ5	Pessimism	feelings of guilt	0.087	0.601		0.095	0.052	0.639		0.108	0.065	0.649	-0.145		0.105	0.01	0.657	0.14	0.049		0.114	-0.061	0.108	0.667	-0.197	0.163		0.091	0.117	0.036	0.157	0.672	0.047	-0.206		0.029	0.119	0.053	0.139	0.639	-0.005	-0.09	0.391		0.131	0.066	0.054	0.639	-0.014
BDIQ6	Pessimism	feelings of punishment	0.043	0.522		0.052	0.114	0.539		0.065	0.137	0.553	-0.112		0.062	0.074	0.552	0.181	0.06		0.061	0.033	0.071	0.558	-0.113	0.23		0.038	0.198	0.102	0.112	0.558	0.032	-0.12		0.11	0.061	0.142	0.094	0.531	-0.085	0.017	0.363		0.093	0.123	0.126	0.519	0.052
BDIQ7	Pessimism	disappointness in myself	0.154	0.641		0.169	0.196	0.643		0.181	0.202	0.653	-0.042		0.172	0.17	0.659	0.019	0.15		0.164	0.159	0.173	0.665	-0.038	0.122		0.146	0.098	0.162	0.19	0.665	0.068	0.124		0.082	0.162	0.185	0.179	0.656	0.02	0.143	0.124		0.19	0.059	0.149	0.648	0.117
BDIQ8	Pessimism	critical of myself	0.098	0.54		0.11	0.078	0.566		0.121	0.089	0.577	-0.111		0.123	0.004	0.574	0.25	0.07		0.123	-0.023	0.04	0.578	-0.04	0.305		0.098	0.279	0.026	0.078	0.575	0.083	-0.057		0.233	0.119	0.127	0.062	0.56	0.039	-0.062	0.193		0.141	0.242	0.116	0.563	0.063
BDIQ9	Pessimism	suicidal thoughts	0.185	0.676		0.202	0.265	0.666		0.206	0.25	0.67	0.102		0.192	0.226	0.664	-0.072	0.304		0.18	0.212	0.359	0.667	-0.022	0.081		0.166	0.036	0.189	0.362	0.667	0.109	0.226		0.062	0.177	0.183	0.356	0.661	0.053	0.261	0.082		0.224	-0.017	0.119	0.637	0.284
BDIQ10	none	crying	0.264	0.343		0.271	0.043	0.373		0.27	0	0.368	0.052		0.266	-0.017	0.37	-0.044	0.168		0.264	0.023	0.134	0.363	0.16	0.052		0.259	0.105	-0.036	0.13	0.359	-0.005	0.248		0.159	0.257	0.006	0.121	0.368	-0.039	0.142	-0.115		0.291	0.062	-0.044	0.359	0.121
BDIQ11	none	irritation	0.046	0.292		0.052	-0.009	0.323		0.048	-0.012	0.323	0.009		0.046	-0.046	0.319	0.036	0.116		0.046	-0.026	0.076	0.313	0.117	0.098		0.036	0.144	-0.062	0.081	0.311	-0.006	0.136		0.165	0.037	0.009	0.072	0.315	-0.026	0.029	-0.062		0.067	0.097	-0.015	0.311	0.095
BDIQ12	Interest-activity	lost interest in people	0.101	0.591		0.108	0.047	0.637		0.101	0.047	0.637	0.05		0.092	0.018	0.639	-0.061	0.237		0.09	0.033	0.241	0.635	0.112	0.061		0.076	0.109	-0.023	0.248	0.636	0.002	0.243		0.145	0.081	0.032	0.233	0.638	-0.017	0.134	-0.046		0.11	0.077	-0.015	0.638	0.054
BDIQ13	Interest-activity	difficulties in making decisions	0.183	0.624		0.202	0.157	0.632		0.209	0.15	0.637	0.004		0.201	0.116	0.639	0.028	0.188		0.193	0.131	0.164	0.641	0.086	0.153		0.177	0.172	0.098	0.176	0.639	0.048	0.212		0.185	0.187	0.177	0.167	0.643	0.058	0.1	-0.039		0.203	0.157	0.139	0.653	0.032
BDIQ14	Pessimism	feelings of unattractiveness	0.044	0.449		0.053	0.067	0.47		0.061	0.087	0.484	-0.099		0.058	0.049	0.492	0.097	0.033		0.052	0.072	-0.041	0.496	0.105	0.17		0.035	0.244	0.062	-0.013	0.494	-0.058	0.064		0.181	0.047	0.182	-0.028	0.5	-0.042	-0.084	-0.028		0.064	0.153	0.185	0.509	-0.033
BDIQ15	Interest-activity	working difficulties	0.296	0.485		0.304	0.088	0.516		0.298	0.044	0.509	0.12		0.293	0.025	0.508	-0.073	0.262		0.286	0.104	0.171	0.495	0.323	0.1		0.278	0.209	-0.022	0.161	0.487	-0.026	0.455		0.301	0.271	0.106	0.152	0.52	0.03	0.126	-0.41		0.287	0.211	0.056	0.541	-0.007
BDIQ16	Sleep	insomnia	0.101	0.326		0.103	0.112	0.334		0.095	0.092	0.327	0.151		0.106	-0.025	0.284	0.292	0.281		0.099	-0.023	0.181	0.278	0.141	0.44		0.077	0.399	-0.037	0.201	0.27	0.207	0.1		0.467	0.084	0.105	0.192	0.268	0.159	0.093	0.054		0.096	0.518	0.054	0.288	0.117
BDIQ17	Interest-activity	tiredness	0.103	0.393		0.112	0.05	0.417		0.108	0.045	0.417	0.045		0.102	0.035	0.421	-0.07	0.161		0.094	0.108	0.073	0.411	0.276	0.058		0.087	0.163	-0.001	0.065	0.404	-0.061	0.376		0.218	0.078	0.129	0.057	0.437	0.016	0.038	-0.405		0.092	0.122	0.107	0.453	-0.008
BDIQ18	Appetite	worse appetite	0.2	0.479		0.206	0.216	0.476		0.164	0.141	0.435	0.53		0.159	0.115	0.39	-0.184	0.647		0.15	0.124	0.663	0.378	0.177	0.111		0.143	0.162	0.059	0.665	0.372	-0.037	0.26		0.202	0.14	0.134	0.656	0.381	-0.029	0.143	-0.125		0.17	0.082	0.085	0.39	0.02
BDIQ19	Appetite	weight loss	0.152	0.321		0.151	0.218	0.303		0.092	0.129	0.238	0.606		0.095	0.075	0.167	-0.06	0.678		0.095	0.025	0.705	0.16	0.011	0.218		0.084	0.178	0.046	0.714	0.156	0.057	-0.007		0.191	0.089	0.103	0.714	0.146	0.038	0.034	0.106		0.108	0.135	0.077	0.156	0.048
BDIQ20	none	worry physical	0.156	0.277		0.158	0.043	0.301		0.151	0.027	0.295	0.089		0.154	-0.009	0.285	0.068	0.158		0.146	0.045	0.038	0.274	0.256	0.202		0.135	0.312	-0.009	0.054	0.267	-0.069	0.163		0.304	0.137	0.129	0.042	0.28	-0.056	-0.009	-0.144		0.144	0.295	0.114	0.304	-0.12
BDIQ21	Interest-activity	loss of libido	-0.007	0.388		-0.005	0.034	0.425		-0.025	0.034	0.411	0.223		-0.026	-0.015	0.384	-0.024	0.358		-0.036	0.076	0.214	0.361	0.422	0.164		-0.049	0.335	-0.058	0.218	0.352	-0.139	0.398		0.355	-0.057	0.072	0.199	0.369	-0.25	0.239	-0.173		0.025	0.153	-0.007	0.344	0.174
[truncated: 14 more columns]

## Sheet: 2-factor
Item	Item dimension (Uhrer / Parker)	Item content	Retardation \ Non-interactiveness	Cognitive
CORE17	Retardation	slowing of speech	0.888	0
HAM8	none	psychomotor retardation	0.873	0
CORE6	Retardation	delayed verbal responses	0.862	0
CORE13	Retardation	slowed movement	0.859	0
CORE16	Non-interactiveness	talk impaired spontaneity	0.846	0
CORE7	Non-interactiveness	shortened verbal responses	0.826	0
CORE2	Retardation	facial immobility	0.774	0
CORE15	Retardation	delayed motor activity	0.725	0
CORE10	Retardation	bodily immobility	0.722	0
CORE12	Non-interactiveness	poverty of associations	0.711	0
CORE4	Non-interactiveness	non-reactivity	0.71	0.441
CORE1	Non-interactiveness	non-interactiveness	0.656	0
CORE8	Non-interactiveness	inattentiveness	0.501	0
HAM1	Mood	depressed mood	0.425	0
BDIQ9	Pessimism	suicidal thoughts	0	0.676
BDIQ3	Pessimism	feelings of failure	0	0.652
BDIQ1	none	feelings of sadness	0	0.645
BDIQ7	Pessimism	disappointness in myself	0	0.641
BDIQ13	Interest-activity	difficulties in making decisions	0	0.624
BDIQ5	Pessimism	feelings of guilt	0	0.601
BDIQ12	Interest-activity	lost interest in people	0	0.591
HAM3	Mood	suicide	0	0.587
BDIQ8	Pessimism	critical of myself	0	0.54
BDIQ2	Pessimism	hopelesness	0	0.529
BDIQ6	Pessimism	feelings of punishment	0	0.522
CORE11	Agitation	motor agitation	0	0.511
BDIQ15	Interest-activity	working difficulties	0	0.485
BDIQ18	Appetite	worse appetite	0	0.479
BDIQ14	Pessimism	feelings of unattractiveness	0	0.449
BDIQ4	Interest-activity	anedonia	0	0.443
CORE9	Agitation	facial agitation	0	0.419
HAM12	Appetite	GI symptoms	0	0.417
CORE5	Agitation	facial apprehension	0	0.415
BDIQ17	Interest-activity	tiredness	0	0
BDIQ21	Interest-activity	loss of libido	0	0
CORE14	Agitation	verbal stereotypy	0	0
HAM9	Anxiety	agitation	0	0
HAM7	Interest-activity	work and activities	0	0
BDIQ10	none	crying	0	0
HAM16	Appetite	weight loss	0	0
HAM14	Interest-activity	genital symptoms	0	0
BDIQ16	Sleep	insomnia	0	0
BDIQ19	Appetite	weight loss	0	0
CORE18	Agitation	stereotyped movement	0	0
HAM2	Pessimism	feelings of guilt	0	0
HAM5	Sleep	insomnia middle	0	0
BDIQ11	none	irritation	0	0
HAM10	Anxiety	anxiety psychological	0	0
BDIQ20	none	worry physical	0	0
CORE3	Retardation	postural slumping	0	0
HAM6	Sleep	insomnia late	0	0
HAM4	Sleep	insomnia early	0	0
HAM13	Interest-activity	general somatic symptoms	0	0
HAM15	Anxiety	hypochondriasis	0	0
HAM11	Anxiety	anxiety somatic	0	0
HAM17	none	insight	0	0

## Sheet: 3-factor
Item	Item dimension (Uhrer / Parker)	Item content	Retardation / Non-interactiveness	Agitation	Cognitive
CORE17	Retardation	slowing of speech	0.88
HAM8	none	psychomotor retardation	0.869
CORE6	Retardation	delayed verbal responses	0.866
CORE16	Non-interactiveness	talk impaired spontaneity	0.85
CORE13	Retardation	slowed movement	0.842
CORE7	Non-interactiveness	shortened verbal responses	0.832
CORE2	Retardation	facial immobility	0.781
CORE4	Non-interactiveness	non-reactivity	0.736
CORE10	Retardation	bodily immobility	0.727
CORE15	Retardation	delayed motor activity	0.725
CORE12	Non-interactiveness	poverty of associations	0.714
CORE1	Non-interactiveness	non-interactiveness	0.67	0.448
CORE8	Non-interactiveness	inattentiveness	0.509	0.413
HAM1	Mood	depressed mood	0.446
CORE18	Agitation	stereotyped movement		0.899
CORE11	Agitation	motor agitation		0.849
CORE9	Agitation	facial agitation		0.78
HAM9	Anxiety	agitation		0.761
CORE5	Agitation	facial apprehension		0.756
CORE14	Agitation	verbal stereotypy		0.637
HAM10	Anxiety	anxiety psychological		0.575
BDIQ3	Pessimism	feelings of failure			0.686
BDIQ9	Pessimism	suicidal thoughts			0.666
BDIQ1	none	feelings of sadness			0.656
BDIQ7	Pessimism	disappointness in myself			0.643
BDIQ5	Pessimism	feelings of guilt			0.639
BDIQ12	Interest-activity	lost interest in people			0.637
BDIQ13	Interest-activity	difficulties in making decisions			0.632
BDIQ2	Pessimism	hopelesness			0.58
HAM3	Mood	suicide			0.566
BDIQ8	Pessimism	critical of myself			0.566
BDIQ6	Pessimism	feelings of punishment			0.539
BDIQ15	Interest-activity	working difficulties			0.516
BDIQ4	Interest-activity	anedonia			0.487
BDIQ18	Appetite	worse appetite			0.476
BDIQ14	Pessimism	feelings of unattractiveness			0.47
BDIQ21	Interest-activity	loss of libido			0.425
BDIQ17	Interest-activity	tiredness			0.417
HAM12	Appetite	GI symptoms			0.404
BDIQ10	none	crying
HAM7	Interest-activity	work and activities
HAM14	Interest-activity	genital symptoms
BDIQ16	Sleep	insomnia
BDIQ11	none	irritation
HAM16	Appetite	weight loss
BDIQ19	Appetite	weight loss
BDIQ20	none	worry physical
HAM2	Pessimism	feelings of guilt
HAM5	Sleep	insomnia middle
HAM13	Interest-activity	general somatic symptoms
HAM6	Sleep	insomnia late
HAM4	Sleep	insomnia early
CORE3	Retardation	postural slumping
HAM15	Anxiety	hypochondriasis
HAM11	Anxiety	anxiety somatic
HAM17	none	insight

## Sheet: 4-factor
Item	Item dimension (Uhrer / Parker)	Item content	Factor 1	Factor 2	Factor 3	Factor 4
CORE17	Retardation	slowing of speech	0.874			0.153
CORE6	Retardation	delayed verbal responses	0.869			0.157
HAM8	none	psychomotor retardation	0.864			0.179
CORE16	Non-interactiveness	talk impaired spontaneity	0.855			0.072
CORE7	Non-interactiveness	shortened verbal responses	0.842			0.004
CORE13	Retardation	slowed movement	0.815			0.402
CORE2	Retardation	facial immobility	0.779			0.176
CORE4	Non-interactiveness	non-reactivity	0.747			0.18
CORE10	Retardation	bodily immobility	0.728			0.064
CORE15	Retardation	delayed motor activity	0.726			0.091
CORE12	Non-interactiveness	poverty of associations	0.726			0.07
CORE1	Non-interactiveness	non-interactiveness	0.686			0.181
CORE8	Non-interactiveness	inattentiveness	0.53			0.096
HAM1	Mood	depressed mood	0.456			0.194
CORE3	Retardation	postural slumping	0.413			0.07
CORE11	Agitation	motor agitation		0.881		0.141
CORE18	Agitation	stereotyped movement		0.823		0.12
CORE9	Agitation	facial agitation		0.802		0.052
HAM9	Anxiety	agitation		0.797		0.177
CORE5	Agitation	facial apprehension		0.723		0.643
CORE14	Agitation	verbal stereotypy		0.639		0.142
HAM10	Anxiety	anxiety psychological		0.571		0.004
BDIQ3	Pessimism	feelings of failure			0.693	0.111
BDIQ9	Pessimism	suicidal thoughts			0.67	-0.042
BDIQ1	none	feelings of sadness			0.662	0.089
BDIQ7	Pessimism	disappointness in myself			0.653	0.021
BDIQ5	Pessimism	feelings of guilt			0.649	-0.099
BDIQ13	Interest-activity	difficulties in making decisions			0.637	0.809
BDIQ12	Interest-activity	lost interest in people			0.637	-0.133
BDIQ2	Pessimism	hopelesness			0.584	-0.076
BDIQ8	Pessimism	critical of myself			0.577	0.189
HAM3	Mood	suicide			0.567	0.102
BDIQ6	Pessimism	feelings of punishment			0.553	-0.111
BDIQ15	Interest-activity	working difficulties			0.509	0.009
BDIQ4	Interest-activity	anedonia			0.496	0.102
BDIQ14	Pessimism	feelings of unattractiveness			0.484	0.606
BDIQ18	Appetite	worse appetite			0.435	-0.083
BDIQ17	Interest-activity	tiredness			0.417	0.34
BDIQ21	Interest-activity	loss of libido			0.411	-0.015
HAM5	Sleep	insomnia middle				0.53
BDIQ10	none	crying
HAM14	Interest-activity	genital symptoms
HAM15	Anxiety	hypochondriasis
BDIQ16	Sleep	insomnia
HAM16	Appetite	weight loss
BDIQ19	Appetite	weight loss
BDIQ20	none	worry physical
HAM6	Sleep	insomnia late
HAM7	Interest-activity	work and activities
HAM12	Appetite	GI symptoms
BDIQ11	none	irritation
HAM11	Anxiety	anxiety somatic
HAM13	Interest-activity	general somatic symptoms
HAM4	Sleep	insomnia early
HAM2	Pessimism	feelings of guilt
HAM17	none	insight

## Sheet: 5-factor
Item	Item dimension (Uhrer / Parker)	Item content	Factor 1	Factor 2	Factor 3	Factor 4	Factor 5
CORE17	Retardation	slowing of speech	0.879
CORE6	Retardation	delayed verbal responses	0.87
HAM8	none	psychomotor retardation	0.866
CORE16	Non-interactiveness	talk impaired spontaneity	0.854
CORE7	Non-interactiveness	shortened verbal responses	0.841
CORE13	Retardation	slowed movement	0.821
CORE2	Retardation	facial immobility	0.778
CORE4	Non-interactiveness	non-reactivity	0.74
CORE15	Retardation	delayed motor activity	0.729
CORE10	Retardation	bodily immobility	0.729
CORE12	Non-interactiveness	poverty of associations	0.724
CORE1	Non-interactiveness	non-interactiveness	0.676
CORE8	Non-interactiveness	inattentiveness	0.521
HAM1	Mood	depressed mood	0.449
CORE3	Retardation	postural slumping	0.409
CORE11	Agitation	motor agitation		0.895
HAM9	Anxiety	agitation		0.823
CORE9	Agitation	facial agitation		0.757
CORE5	Agitation	facial apprehension		0.691
CORE14	Agitation	verbal stereotypy		0.647
HAM10	Anxiety	anxiety psychological		0.547
CORE18	Agitation	stereotyped movement		0.51		1537
BDIQ3	Pessimism	feelings of failure			0.706
BDIQ9	Pessimism	suicidal thoughts			0.664
BDIQ1	none	feelings of sadness			0.661
BDIQ7	Pessimism	disappointness in myself			0.659
BDIQ5	Pessimism	feelings of guilt			0.657
BDIQ12	Interest-activity	lost interest in people			0.639
BDIQ13	Interest-activity	difficulties in making decisions			0.639
BDIQ2	Pessimism	hopelesness			0.59
BDIQ8	Pessimism	critical of myself			0.574
HAM3	Mood	suicide			0.559
BDIQ6	Pessimism	feelings of punishment			0.552
BDIQ15	Interest-activity	working difficulties			0.508
BDIQ4	Interest-activity	anedonia			0.506
BDIQ14	Pessimism	feelings of unattractiveness			0.492
BDIQ17	Interest-activity	tiredness			0.421
HAM6	Sleep	insomnia late				0.498
HAM5	Sleep	insomnia middle				0.461
HAM16	Appetite	weight loss					0.832
HAM12	Appetite	GI symptoms					0.716
BDIQ19	Appetite	weight loss					0.678
BDIQ18	Appetite	worse appetite					0.647
BDIQ21	Interest-activity	loss of libido
HAM14	Interest-activity	genital symptoms
BDIQ16	Sleep	insomnia
HAM7	Interest-activity	work and activities
HAM13	Interest-activity	general somatic symptoms
BDIQ10	none	crying
BDIQ20	none	worry physical
HAM4	Sleep	insomnia early
HAM11	Anxiety	anxiety somatic
BDIQ11	none	irritation
HAM15	Anxiety	hypochondriasis
HAM17	none	insight
HAM2	Pessimism	feelings of guilt

## Sheet: 6-factor
Item	Item dimension (Uhrer / Parker)	Item content	Factor 1	Factor 2	Factor 3	Factor 4	Factor 5	Factor 6
CORE17	Retardation	slowing of speech	0.89
HAM8	none	psychomotor retardation	0.874
CORE6	Retardation	delayed verbal responses	0.87
CORE16	Non-interactiveness	talk impaired spontaneity	0.848
CORE7	Non-interactiveness	shortened verbal responses	0.839
CORE13	Retardation	slowed movement	0.837				0.547
CORE2	Retardation	facial immobility	0.779
CORE10	Retardation	bodily immobility	0.736
CORE15	Retardation	delayed motor activity	0.732
CORE4	Non-interactiveness	non-reactivity	0.725
CORE12	Non-interactiveness	poverty of associations	0.711
CORE1	Non-interactiveness	non-interactiveness	0.652	0.443
CORE8	Non-interactiveness	inattentiveness	0.496	0.429
HAM1	Mood	depressed mood	0.427
CORE11	Agitation	motor agitation		0.864
HAM9	Anxiety	agitation		0.787
CORE9	Agitation	facial agitation		0.732				0.448
CORE14	Agitation	verbal stereotypy		0.689
CORE5	Agitation	facial apprehension		0.686				0.405
HAM10	Anxiety	anxiety psychological		0.548
HAM16	Appetite	weight loss			0.877
HAM12	Appetite	GI symptoms			0.711
BDIQ19	Appetite	weight loss			0.705
BDIQ18	Appetite	worse appetite			0.663
BDIQ3	Pessimism	feelings of failure				0.707
BDIQ5	Pessimism	feelings of guilt				0.667
BDIQ9	Pessimism	suicidal thoughts				0.667
BDIQ7	Pessimism	disappointness in myself				0.665
BDIQ1	none	feelings of sadness				0.663
BDIQ13	Interest-activity	difficulties in making decisions				0.641
BDIQ12	Interest-activity	lost interest in people				0.635
BDIQ2	Pessimism	hopelesness				0.585
BDIQ8	Pessimism	critical of myself				0.578
HAM3	Mood	suicide				0.562
BDIQ6	Pessimism	feelings of punishment				0.558
BDIQ4	Interest-activity	anedonia				0.504
BDIQ14	Pessimism	feelings of unattractiveness				0.496
BDIQ15	Interest-activity	working difficulties				0.495
BDIQ17	Interest-activity	tiredness				0.411
HAM14	Interest-activity	genital symptoms					0.511
BDIQ21	Interest-activity	loss of libido					0.422
CORE18	Agitation	stereotyped movement						1022
HAM6	Sleep	insomnia late						0.627
HAM5	Sleep	insomnia middle						0.604
BDIQ16	Sleep	insomnia						0.44
HAM15	Anxiety	hypochondriasis
HAM4	Sleep	insomnia early
BDIQ20	none	worry physical
HAM11	Anxiety	anxiety somatic
CORE3	Retardation	postural slumping
HAM2	Pessimism	feelings of guilt
HAM13	Interest-activity	general somatic symptoms
BDIQ11	none	irritation
BDIQ10	none	crying
HAM7	Interest-activity	work and activities
HAM17	none	insight

## Sheet: 7-factor
Item	Item dimension (Uhrer / Parker)	Item content	Factor 1	Factor 2	Factor 3	Factor 4	Factor 5	Factor 6	Factor 7
CORE17	Retardation	slowing of speech	0.882
CORE6	Retardation	delayed verbal responses	0.876
HAM8	none	psychomotor retardation	0.873
CORE16	Non-interactiveness	talk impaired spontaneity	0.848
CORE7	Non-interactiveness	shortened verbal responses	0.833
CORE13	Retardation	slowed movement	0.819
CORE2	Retardation	facial immobility	0.778
CORE15	Retardation	delayed motor activity	0.735
CORE10	Retardation	bodily immobility	0.733
CORE4	Non-interactiveness	non-reactivity	0.723
CORE12	Non-interactiveness	poverty of associations	0.708
CORE1	Non-interactiveness	non-interactiveness	0.655						0.496
CORE8	Non-interactiveness	inattentiveness	0.498						0.496
HAM1	Mood	depressed mood	0.424
HAM6	Sleep	insomnia late		0.499
HAM5	Sleep	insomnia middle		0.489
HAM15	Anxiety	hypochondriasis		0.463
HAM14	Interest-activity	genital symptoms		0.446
CORE11	Agitation	motor agitation			0.905
HAM9	Anxiety	agitation			0.819
CORE9	Agitation	facial agitation			0.764
CORE5	Agitation	facial apprehension			0.72
CORE14	Agitation	verbal stereotypy			0.599				0.591
HAM10	Anxiety	anxiety psychological			0.552
CORE18	Agitation	stereotyped movement			0.452
HAM16	Appetite	weight loss				0.884
HAM12	Appetite	GI symptoms				0.716
BDIQ19	Appetite	weight loss				0.714
BDIQ18	Appetite	worse appetite				0.665
BDIQ3	Pessimism	feelings of failure					0.708
BDIQ5	Pessimism	feelings of guilt					0.672
BDIQ9	Pessimism	suicidal thoughts					0.667
BDIQ7	Pessimism	disappointness in myself					0.665
BDIQ1	none	feelings of sadness					0.663
BDIQ13	Interest-activity	difficulties in making decisions					0.639
BDIQ12	Interest-activity	lost interest in people					0.636
BDIQ2	Pessimism	hopelesness					0.585
BDIQ8	Pessimism	critical of myself					0.575
HAM3	Mood	suicide					0.563
BDIQ6	Pessimism	feelings of punishment					0.558
BDIQ4	Interest-activity	anedonia					0.506
BDIQ14	Pessimism	feelings of unattractiveness					0.494
BDIQ15	Interest-activity	working difficulties					0.487		0.455
BDIQ17	Interest-activity	tiredness					0.404
BDIQ21	Interest-activity	loss of libido
HAM7	Interest-activity	work and activities
HAM13	Interest-activity	general somatic symptoms
BDIQ10	none	crying
BDIQ20	none	worry physical
BDIQ11	none	irritation
HAM17	none	insight
BDIQ16	Sleep	insomnia
HAM11	Anxiety	anxiety somatic
HAM4	Sleep	insomnia early
CORE3	Retardation	postural slumping
HAM2	Pessimism	feelings of guilt

## Sheet: 8-factor
Item	Item dimension (Uhrer / Parker)	Item content	Factor 1	Factor 2	Factor 3	Factor 4	Factor 5	Factor 6	Factor 7	Factor 8
HAM5	Sleep	insomnia middle	0.56
HAM6	Sleep	insomnia late	0.537
BDIQ16	Sleep	insomnia	0.467
HAM14	Interest-activity	genital symptoms	0.406
CORE17	Retardation	slowing of speech		0.886
CORE6	Retardation	delayed verbal responses		0.874
HAM8	none	psychomotor retardation		0.871
CORE16	Non-interactiveness	talk impaired spontaneity		0.85
CORE7	Non-interactiveness	shortened verbal responses		0.841
CORE13	Retardation	slowed movement		0.817
CORE2	Retardation	facial immobility		0.778
CORE10	Retardation	bodily immobility		0.742
CORE4	Non-interactiveness	non-reactivity		0.729
CORE15	Retardation	delayed motor activity		0.728
CORE12	Non-interactiveness	poverty of associations		0.707
CORE1	Non-interactiveness	non-interactiveness		0.647					0.618
CORE8	Non-interactiveness	inattentiveness		0.482					0.575
HAM1	Mood	depressed mood		0.426
CORE3	Retardation	postural slumping		0.404
CORE9	Agitation	facial agitation			0.873
CORE11	Agitation	motor agitation			0.805
CORE5	Agitation	facial apprehension			0.804
HAM9	Anxiety	agitation			0.689
HAM10	Anxiety	anxiety psychological			0.606
CORE14	Agitation	verbal stereotypy			0.529				0.802
CORE18	Agitation	stereotyped movement			0.401			1917
HAM16	Appetite	weight loss				0.877
HAM12	Appetite	GI symptoms				0.721
BDIQ19	Appetite	weight loss				0.714
BDIQ18	Appetite	worse appetite				0.656
BDIQ3	Pessimism	feelings of failure					0.703
BDIQ1	none	feelings of sadness					0.67
BDIQ9	Pessimism	suicidal thoughts					0.661
BDIQ7	Pessimism	disappointness in myself					0.656
BDIQ13	Interest-activity	difficulties in making decisions					0.643
BDIQ5	Pessimism	feelings of guilt					0.639
BDIQ12	Interest-activity	lost interest in people					0.638
BDIQ2	Pessimism	hopelesness					0.596
HAM3	Mood	suicide					0.562
BDIQ8	Pessimism	critical of myself					0.56
BDIQ6	Pessimism	feelings of punishment					0.531
BDIQ15	Interest-activity	working difficulties					0.52
BDIQ4	Interest-activity	anedonia					0.51
BDIQ14	Pessimism	feelings of unattractiveness					0.5
BDIQ17	Interest-activity	tiredness					0.437
BDIQ21	Interest-activity	loss of libido
HAM17	none	insight
HAM7	Interest-activity	work and activities
BDIQ10	none	crying
HAM4	Sleep	insomnia early
BDIQ11	none	irritation
HAM13	Interest-activity	general somatic symptoms
BDIQ20	none	worry physical
HAM11	Anxiety	anxiety somatic
HAM2	Pessimism	feelings of guilt
HAM15	Anxiety	hypochondriasis

## Sheet: 9-factor
Item	Item dimension (Uhrer / Parker)	Item content	Factor 1	Factor 2	Factor 3	Factor 4	Factor 5	Factor 6	Factor 7	Factor 8	Factor 9
CORE17	Retardation	slowing of speech	0.88
CORE6	Retardation	delayed verbal responses	0.874
HAM8	none	psychomotor retardation	0.865
CORE16	Non-interactiveness	talk impaired spontaneity	0.836
CORE13	Retardation	slowed movement	0.831
CORE7	Non-interactiveness	shortened verbal responses	0.824
CORE2	Retardation	facial immobility	0.785
CORE4	Non-interactiveness	non-reactivity	0.747
CORE15	Retardation	delayed motor activity	0.737
CORE10	Retardation	bodily immobility	0.721
CORE12	Non-interactiveness	poverty of associations	0.684
CORE1	Non-interactiveness	non-interactiveness	0.658					0.636
CORE8	Non-interactiveness	inattentiveness	0.49					0.556
HAM1	Mood	depressed mood	0.472
HAM5	Sleep	insomnia middle		0.629
HAM6	Sleep	insomnia late		0.621
BDIQ16	Sleep	insomnia		0.518
CORE9	Agitation	facial agitation			0.864
CORE11	Agitation	motor agitation			0.803			0.439
CORE5	Agitation	facial apprehension			0.784
HAM9	Anxiety	agitation			0.686			0.429
HAM10	Anxiety	anxiety psychological			0.573
BDIQ3	Pessimism	feelings of failure				0.703
BDIQ1	none	feelings of sadness				0.662
BDIQ13	Interest-activity	difficulties in making decisions				0.653
BDIQ7	Pessimism	disappointness in myself				0.648
BDIQ5	Pessimism	feelings of guilt				0.639
BDIQ12	Interest-activity	lost interest in people				0.638
BDIQ9	Pessimism	suicidal thoughts				0.637
BDIQ2	Pessimism	hopelesness				0.592
BDIQ8	Pessimism	critical of myself				0.563
HAM3	Mood	suicide				0.542
BDIQ15	Interest-activity	working difficulties				0.541					0.438
BDIQ6	Pessimism	feelings of punishment				0.519
BDIQ4	Interest-activity	anedonia				0.514
BDIQ14	Pessimism	feelings of unattractiveness				0.509
BDIQ17	Interest-activity	tiredness				0.453					0.403
CORE18	Agitation	stereotyped movement					1577	0.498
CORE14	Agitation	verbal stereotypy					0.412	0.777
HAM14	Interest-activity	genital symptoms							0.835
BDIQ21	Interest-activity	loss of libido							0.58
HAM16	Appetite	weight loss								0.881
BDIQ19	Appetite	weight loss								0.718
HAM12	Appetite	GI symptoms								0.714
BDIQ18	Appetite	worse appetite								0.657
HAM13	Interest-activity	general somatic symptoms
BDIQ20	none	worry physical
HAM11	Anxiety	anxiety somatic
HAM15	Anxiety	hypochondriasis
HAM7	Interest-activity	work and activities
BDIQ10	none	crying
CORE3	Retardation	postural slumping
HAM17	none	insight
BDIQ11	none	irritation
HAM4	Sleep	insomnia early
HAM2	Pessimism	feelings of guilt

[truncated: 1 more sheets: 10-factor]
